# Supplementary material for: Translational PK/PD for the Development of Novel Antibiotics—A Drug Developer’s Perspective
Source: Antibiotics (Basel). 2024 Jan 11;13(1):72. doi: 10.3390/antibiotics13010072 (PMC10812724; doi:10.3390/antibiotics13010072)
Supplement: Supplementary file 1 [file antibiotics-13-00072-s001.zip]

Archive with 1 entries (1 files):
- antibiotics-2775717-supplementary.pdf
